# Supplementary material for: Substrate recognition and cleavage by mucin degrading O-glycopeptidases from the gut microbe Bacteroides caccae
Source: J Biol Chem. 2026 Jun 4;302(8):113222. doi: 10.1016/j.jbc.2026.113222 (PMC13355702; doi:10.1016/j.jbc.2026.113222)
Supplement: Supporting Data [file mmc1.xlsx]

## Sheet: Negative controls
	Hours	MUC1_S1	MUC1_S2	MUC2_R1	MUC2_R2	MUC2_R3	MUC5AC_R1	MUC5AC_R2	MUC5B_R1	MUC5B_R2	IgA1_h	MUC4	MUC3A/B	MUC7_R1	MUC7_R2	MUC8_R1	MUC8_R2	MUC10	MUC11/12	MUC16	MUC19	ASF	Glycoprotein Iba	MUC6_R1	MUC17_R1
BcM60C -ve	1	0	0	0	0	0	0	0	0	0	0	0	0	0	0	0	0	0	0	0	0	0	0	0	0
	2	-0.000556052	0.00147691	-0.0290781	0.009128	-0.00570543	-0.00117047	-0.00531511	-0.00637913	0.00555939	-0.00220473	-0.0157295	-0.00834105	0.00439985	-0.0212268	-0.00348571	-0.0096573	0.0298364	0.00921193	-0.0112919	-0.00135414	-0.0296325	-0.00855541	0.00322325	-0.0101503
	4	0.00196423	-0.00829107	-0.02941	-0.0130959	0.000985181	0.0159666	0.01543	-0.0155357	0.0036719	-0.00887736	-0.0184259	-0.0102344	0.000707675	-0.0382536	0.00258695	0.00915531	0.0299811	0.0165274	-0.0177832	0.0065436	-0.029052	-0.0125465	0.00504621	0.0164395
	24	-0.00929767	-0.0201333	-0.047529	-0.0180501	-0.0114095	0.00783116	0.0229332	-0.0140012	-0.00936479	0.00217658	-0.0199164	-0.0105741	0.000951774	-0.0874649	-0.00489948	0.0142635	0.0448376	0.0714166	-0.0497372	0.00976797	-0.030212	-0.0287169	0.0187923	-0.0195847
	48	-0.00181933	-0.0212367	-0.0519615	-0.00463308	-0.00507051	-0.00201622	0.0286594	-0.011497	-0.0143639	0.0155529	-0.0135402	-0.0169301	0.00843943	-0.0761576	0.00998339	0.0327582	0.0290711	0.111997	-0.0499096	0.0177635	-0.0173073	-0.00915737	0.00867174	-0.063145
BcM60K -ve	1	0.015913	0.0107826	-0.00272137	-0.0175239	0.0308292	0.0228126	-0.0234301	-0.0366243	-2.05686e-05	0.030155	-0.0284957	-0.00312847	0.0283358	-0.0146898	-0.0245363	-0.0278362	-0.0147778	0.0043445	-0.0340101	-0.00198603	0.00435929	-0.0284617	-0.00686537	-0.00560431
	2	0.00912621	0.00960789	-0.00291103	-0.0130871	0.0279789	0.0192026	-0.0179022	-0.0416751	0.00555496	0.0268893	-0.0429436	-0.00283325	0.0359383	-0.0443566	-0.0159744	-0.0536854	0.0243474	0.0111535	-0.0485225	-0.0146536	-0.0125428	-0.0148621	-0.0113089	-0.0182566
	4	0.00390034	-0.00013297	-0.000514844	-0.0157209	0.0345453	0.0291881	-0.0243544	-0.05216	0.00524175	0.0219096	-0.044681	-0.00987522	0.0336633	-0.0543276	-0.0147956	-0.0192376	-0.00257819	0.00713902	-0.0322435	0.000920968	-0.00398998	-0.0283933	0.00522875	0.00968853
	24	0.00762688	-0.0133925	0.00674477	-0.0134907	0.0298997	0.0261087	-0.0184252	-0.0507173	-0.00273148	0.0301102	-0.0373174	-0.00803279	0.0310235	-0.075994	-0.0158338	-0.0381355	0.00195074	0.0175073	-0.0609159	-0.0110002	0.0011534	-0.0149704	-0.00087405	0.00477848
	48	0.00376368	-0.00839219	0.00596882	-0.0174181	0.0334039	0.020284	0.0151409	-0.0497842	-0.00498382	0.0416479	-0.042313	-0.0178242	0.0317656	-0.0545322	-0.00229134	-0.0227104	0.00391953	0.0163407	-0.0441359	-0.00211468	0.0138704	-0.00676829	-0.00487744	-0.00282183
BcM60F -ve	1	-0.177852	-0.0982479	-0.171465	-0.135842	0.00685626	-0.00910166	0.05617	-0.205986	-0.109647	0.0151228	-0.222222	-0.153276	0.0114251	0.0204549	-0.18749	-0.00611686	-0.0125836	-0.262558	-0.00925259	-0.215637	-0.164498	-0.172749	-0.00793844	0.0695435
	2	-0.198896	-0.104606	-0.197325	-0.146732	-0.000547196	-0.0155528	0.0721723	-0.229007	-0.127102	0.0132863	-0.255956	-0.169988	0.0113556	-0.0121662	-0.204476	-0.0146901	0.000289488	-0.269597	-0.0268275	-0.232731	-0.190412	-0.181954	-0.00608928	0.0659107
	4	-0.215111	-0.111926	-0.209281	-0.1754	0.00550607	1.64938e-05	0.0690721	-0.24696	-0.135489	0.00701208	-0.26842	-0.180921	0.0049179	-0.0395959	-0.207608	-0.0116622	-0.000306995	-0.28721	-0.0300394	-0.250432	-0.206782	-0.222336	-0.00010977	0.0851915
	24	-0.260813	-0.156302	-0.271814	-0.233391	-0.00312728	-0.0101207	0.0629915	-0.280045	-0.176459	0.011173	-0.308672	-0.214691	0.00916105	-0.107462	-0.258904	0.00795994	0.010033	-0.321153	-0.119819	-0.275361	-0.247881	-0.271485	-0.00164668	0.0487057
	48	-0.267821	-0.182726	-0.300027	-0.246627	0.00010098	-0.0136265	0.0503105	-0.288332	-0.196286	0.0177856	-0.328633	-0.23135	0.0106172	-0.125063	-0.264508	0.0137107	-0.00931702	-0.330578	-0.120591	-0.277283	-0.258605	-0.28676	0.00684135	0.0209429
BcM60B -ve	1	0.0072752	0.018136	-0.0146513	-0.0179939	-0.00373773	-0.000960433	-0.0264014	-0.0031792	-0.0169352	-0.0065437	-0.0363914	0.00212573	-0.02308	-0.0211159	-0.0287939	0.000937041	-0.0182114	-0.000909529	-0.029024	-0.00422782	-0.0368101	-0.005517	-0.0177667	-0.0123636
	2	-0.00367833	0.00693032	-0.0217853	-0.0139588	-0.0169687	-0.0193916	-0.031526	-0.0136309	-0.0047004	-0.00101415	-0.0397175	0.00810141	-0.0357493	-0.0255336	-0.031196	0.0121315	-0.0170616	-0.0147246	-0.0334734	-0.00956771	-0.0407943	-0.0111109	-0.0138142	0.00631944
	4	-0.0126011	-0.0065169	-0.0245414	-0.0320069	-0.00471405	-0.0264595	-0.0362133	-0.0237581	-0.0259833	0.000211289	-0.0398233	0.00380213	-0.0536674	-0.0125324	-0.0192596	-0.00400374	-0.0107862	0.00049109	-0.0220031	-0.0173961	-0.0363655	-0.00566289	-0.00745446	-0.0124413
	24	0.00108876	-0.00428745	-0.00805479	-0.0260893	-0.00122949	-0.00603535	-0.0127177	0.000163735	0.0331637	-0.00456427	-0.0343503	0.0215674	-0.0344248	-0.0129817	0.00269556	0.00244913	-0.00896254	0.0280169	-0.0159522	-0.0216567	-0.0344041	-0.00404029	-0.009365	-0.0130408
	48	0.0159413	0.0164583	0.00667539	0.00591522	0.00177964	-0.0208003	0.00410045	0.0180653	0.0578669	0.00589044	-0.00912375	0.0362903	-0.0280273	0.0125666	0.0532261	-0.00312895	0.00640108	0.0441583	-0.0148008	-0.00857464	-0.0190048	0.0191399	0.0120292	0.00809628
BcM60m -ve	1	-0.0127026	-0.0720422	-0.014711	-0.0625161	-0.035759	0.00882419	-0.0224173	-0.0528489	-0.011403	0.0243798	0.001995	-0.126888	-0.0309207	-0.0695939	0.0163487	-0.00581002	-0.00742796	0.0123652	-0.0200265	-0.00111698	-0.0154159	0.00211291	-0.0115443	-0.0721599
	2	-0.00198822	-0.0722759	-0.0135924	-0.0652888	-0.0433217	0.00108414	-0.0244037	-0.0537393	-0.0152023	0.0200709	0.00540956	-0.113853	-0.0219818	-0.0607366	0.0431179	-0.010907	-0.00951546	0.0230336	-0.0278287	0.00448265	-0.0140046	-0.00407979	0.00118319	-0.0659194
	4	-0.00589943	-0.076959	-0.00619647	-0.0627836	-0.0403093	0.00687002	-0.0382546	-0.05838	-0.011799	0.0181159	0.00357688	-0.133779	-0.0286169	-0.0783649	0.00572667	-0.00661284	-0.0179797	0.0162019	-0.020036	-0.00682561	-0.000919282	0.0114775	-0.0143785	-0.0656655
	24	-0.00189697	-0.0715129	0.00234329	-0.0593212	-0.035428	0.00681999	-0.0304101	-0.0627677	0.00205861	0.00399985	0.0144744	-0.13677	-0.0155354	-0.0748511	-0.0816486	-0.0118494	-0.0171952	0.0239546	-0.0245552	-0.0102965	-0.0148479	-0.00124655	-0.0195179	-0.0775608
	48	0.00857499	-0.0836182	0.000198624	-0.0529564	-0.0357993	0.00236575	-0.0132049	-0.0554192	0.0148356	-6.74059e-06	0.0266141	-0.144186	-0.00850931	-0.0755106	-0.0100758	-0.0134805	-0.00587061	0.0179942	-0.0225957	0.00301311	-0.0174939	-0.00140933	-0.0117074	-0.0775994

## Sheet: Screens
										Yellow = Tn																			Blue=core 1							Red=2,3-sialyl core 1						Purple=2,6-sialyl core 1				Light green=core 2
BcM60K	Hours	MUC1_S1	MUC1_S2	MUC2_R1	MUC2_R2	MUC2_R3	MUC5AC_R1	MUC5AC_R2	MUC5B_R1	MUC5B_R2	IgA1_h	MUC4	MUC3A/B	MUC7_R1	MUC7_R2	MUC8_R1	MUC8_R2	MUC10	MUC11/12	MUC16	MUC19	ASF	Glycoprotein Iba	MUC6_R1	MUC17_R1	MUC2_R1	MUC5AC_R1	MUC5AC_R2	MUC5B_R2	IgA1_h	MUC7_R1	MUC8_R2	MUC16	MUC2_R1	MUC5AC_R1	MUC5AC_R2	MUC5B_R2	IgA1_h	MUC7_R1	MUC16	MUC2_R1	MUC5AC_R1	IgA1_h	MUC16	MUC2_R1	MUC5AC_R1	IgA1_h	MUC16
	1	0.302932	0.0216779	0.372481	0.130699	0.181302	0.654993	1.06875	0.436146	0.381234	0.00779608	0.0329428	0.113522	0.925727	0.121619	0.0207874	0.0572682	0.167199	0.0896136	0.700612	0.212009	0.0453675	0.192689	0.0863756	0.204425	0.170214	0.867898	1.36954	0.830618	-0.0319847	0.554603	0.0567358	0.624927	0.0694757	0.166373	0.33393	0.0371743	0.0900731	0.234525	0.0665557	0.422805	0.247681	-0.046901	0.784829	0.503575	1.71328	-0.0147407	0.793631
	2	0.456661	0.0434303	0.458187	0.155378	0.351778	0.899858	1.15381	0.736747	0.539288	-0.0164038	0.0931369	0.157991	1.24515	0.150247	0.057789	0.118167	0.247425	0.117288	0.98508	0.241194	0.0570347	0.296037	0.126532	0.26322	0.348969	1.24983	1.65963	1.20651	-0.000868586	0.682192	0.0406131	0.822333	0.0892335	0.195993	0.409209	0.0874509	0.0563534	0.289775	0.0880976	0.540221	0.314461	-0.0618272	0.957575	0.74181	2.05462	0.0109006	1.0143
	4	0.65851	0.0397812	0.539718	0.245514	0.588352	1.02651	1.27674	1.04365	0.787941	-0.0137794	0.096424	0.116144	1.51977	0.196087	0.0813999	0.181435	0.383212	0.130061	1.23947	0.244644	0.111624	0.384677	0.12777	0.437515	0.513364	1.61	1.69003	1.71589	-0.0083564	0.930879	0.104175	0.985143	0.082798	0.30386	0.627225	0.124689	0.101734	0.482307	0.0964126	0.79605	0.511275	-0.0504115	1.16714	0.907144	1.95808	0.0203477	1.28774
	24	1.28296	0.0598386	1.00333	0.789211	1.81268	1.49771	1.4184	1.79216	1.43555	0.0535701	0.249125	0.11217	2.09718	0.459114	0.0675681	0.64524	0.998192	0.162569	1.81737	0.300744	0.680665	1.08061	0.300767	0.885952	1.11101	2.10421	1.6923	2.47077	0.0274314	1.27688	0.401361	1.80866	0.283386	0.881276	1.15039	0.383625	0.0796147	1.14334	0.250043	1.1831	1.31187	-0.0100866	1.82027	1.36632	2.1418	0.0768854	2.16161
	48	1.37395	0.091619	1.25723	1.08102	2.26401	1.64912	1.55998	2.12323	1.41037	0.0723637	0.461802	0.132355	2.01617	0.659808	0.172114	0.809754	1.16479	0.10288	1.81437	0.253306	1.06015	1.31194	0.304722	0.929514	1.36251	2.17546	2.29436	2.50693	0.106853	1.23774	0.738611	2.00958	0.441476	1.36803	1.34851	0.528913	0.192246	1.41206	0.49716	1.19458	1.76135	0.0358566	2.19674	1.4783	2.24233	0.160888	2.26864
	~kcat/Km (min-1 mM-1)	5.7699		4.20088	2.75545	4.60873	7.88352	NQ	9.13926	22.5949				10.8142	2.18123		3.27802	4.70543		11.2505		1.31915	0.253906		12.1472	5.33495	16.9074	NQ	12.2578		11.592	0.373679	5.00555		1.29581	4.61726	2.47537		2.82749	1.71854	9.20394	2.02879		8.46192	8.75196	13.1575		6.95016
	CV%	26.9945		36.9246	24.9802	21.3029	35.8431	NQ	30.149	61.0208				84.4694	31.8271		12.7869	29.0766		48.9044		33.2002	56.9855		53.7946	18.0148	46.7358	NQ	39.2362		48.8548	37.7662	39.8096		36.1773	17.7625	38.8545		38.4564	23.0625	22.9668	22.6426		29.0324	44.6658	2.78634		51.1529
BT4244	1	1.98198	0.370829	0.813615	1.46534	2.14784	2.31904	2.0677	2.09413	1.29727	0.263871	0.752188	0.0649442	1.51313		0.0166831	2.24154	1.77126	0.0719706	1.51882	0.248978	1.94627	0.898482	0.512351	1.25541	0.795645	2.45858	1.76896	1.60418	0.114383	1.20194	1.92606	0.938181	0.108893	0.808448	1.86787	1.21023	0.0491334	0.960374	0.660662	0.739409	0.0720789	0.035801	0.4706	0.0399251	0.0199888	0.0147803	0.0147803
	2	1.95873	0.378693	1.02074	1.53382	2.1636	2.33273	2.05127	2.26419	1.37255	0.318832	0.756255	0.0787724	1.52039		0.0046262	2.27876	1.82541	0.0922562	1.5565	0.226142	2.08126	1.06697	0.465419	1.58305	0.930418	2.47489	1.72757	1.65066	0.136159	1.36355	2.03569	0.95457	0.143235	1.15047	1.89454	1.30741	0.0983483	1.29491	0.670578	0.66526	0.0706989	0.0423192	0.548059	0.0481525	0.0110441	0.0117851	0.0117851
	4	2.00173	0.371402	1.18983	1.42795	2.11601	2.3948	2.10746	2.3154	1.2971	0.512623	0.762476	0.0672729	1.56479		0.0117263	2.26672	1.88392	0.0951126	1.56876	0.205891	2.11023	1.21318	0.466159	1.79482	1.06564	2.51396	1.73935	1.74951	0.215383	1.39164	2.13429	1.1236	0.195442	1.43189	1.93408	1.40727	0.12092	1.55794	0.722825	0.940864	0.075742	0.0570707	0.662003	0.0365186	0.0232071	0.00672565	0.00672565
	24	1.95255	0.38649	1.34608	1.53744	2.10078	2.42707	2.05257	2.3388	1.26935	1.14695	0.732841	0.0580178	1.54773		0.0163847	2.26792	1.86742	0.098733	1.55053	0.212319	2.16113	1.57295	0.454171	2.00187	1.42079	2.62054	1.72187	1.7918	0.56729	1.46416	2.41015	1.42907	0.380177	1.58196	1.96822	1.53738	0.255778	1.75503	0.810918	1.30458	0.0696737	0.147969	0.93362	0.0370814	0.0292096	0.00619801	0.00619801
	48	2.01774	0.405949	1.32245	1.5161	2.057	2.36206	2.01217	2.32532	1.15708	-0.212679	0.739234	0.0434529	1.51971		0.0151834	2.17511	1.85805	0.107762	1.56191	0.20648	2.12815	1.64437	0.479918	2.00499	1.55283	2.57348	1.73318	1.80077	0.829516	1.47178	2.6138	-0.083442	0.629581	1.58057	1.93974	1.55118	0.336243	1.75961	0.880917	0.162188	0.0684548	0.19292	0.976205	0.0631748	0.0191571	0.00684445	0.00684445
BcM60C	1	0.654313	0.213664	0.51524	0.212717	0.267429	0.63478	1.53411	0.77776	1.27981	0.131488	0.198028	0.461095	1.28221	0.179718	0.173155	0.585893	0.370113	0.210471	0.643927	0.530748	0.104668	0.293782	0.235565	0.67989	0.0788283	0.285875	0.413203	0.373354	0.0024446	0.395042	0.0312158	0.269093			0.0933889					0.10823	0.17819	0.0339589	0.254429	0.335502	1.02929	0.000707673	0.15075
	2	0.792499	0.136903	0.597783	0.283126	0.525891	0.995228	1.64219	1.26698	1.39625	0.123245	0.219691	0.410811	1.78355	0.280302	0.158847	0.802383	0.549117	0.275561	0.890873	0.644839	0.126447	0.289926	0.200078	0.818311	0.105819	0.345613	0.573105	0.4989	0.00850162	0.592796	0.0471866	0.324451			0.159894					0.214618	0.148916	0.0393746	0.413137	0.435651	1.22602	-0.0128208	0.149715
	4	1.17214	0.0347447	0.767084	0.34638	0.868526	1.35492	1.86752	1.77293	1.43676	0.196183	0.276905	0.453502	1.77969	0.21137	0.18644	0.835814	0.799951	0.306046	1.14641	0.685785	0.282808	0.490456	0.30633	1.18513	0.129608	0.495118	0.838954	0.805072	0.0323492	0.740725	0.0419791	0.493124			0.293871					0.227873	0.16604	0.0486751	0.484125	0.640412	1.4	-0.0127388	0.238808
	24	1.68526	0.102029	1.16917	0.725437	1.68095	1.86693	1.91053	2.52724	1.76192	0.262481	0.505991	0.521229	2.21735	0.500552	0.250136	0.793293	1.42949	0.608221	1.66228	0.746403	0.976146	0.802672	0.434138	1.36743	0.312191	1.23252	1.61212	1.4034	0.0496031	1.20413	0.0582843	0.924845			0.631831					0.563969	0.551697	0.0902492	0.977205	1.02177	1.93932	0.153136	0.662903
	48	1.99399	0.0930293	1.38096	0.929305	2.05668	2.09411	1.89874	2.90096	1.77771	0.343121	0.608974	0.634866	2.37614	0.523538	0.235998	0.966367	1.67873	1.00686	1.74304	0.836252	1.32501	0.974562	0.580494	1.73758	0.419895	1.56633	1.73744	1.79387	0.104395	1.49393	0.0821269	1.22969			0.866393					0.652043	0.944634	0.150218	1.26435	1.32751	2.1423	0.183377	0.936906
	~kcat/Km (min-1 mM-1)	5.8876		0.913536	1.2109	4.89703	10.2563	NQ	13.9847	NQ		0.689634		9.52086	1.28935		57.0394	5.26715	1.65884	7.86936		1.42752	2.57378		15.6165		2.52593	5.70869	2.66687		3.53781		1.83938			1.87988					5.37689			2.74964	5.88596	6.6054		1.709
	CV%	38.651		53.393	28.2355	30.3458	11.6621	NQ	8.39569	NQ		24.0202		84.4735	89.912		54.5703	31.908	49.4717	33.1691		20.9339	46.3757		14.4355		22.0747	7.64035	43.2321		49.9309		48.7308			49.0219					36.613			50.6963	57.2251	38.1536		20.5902
BcM60F	1	0.0536153	0.182209	0.0198293	0.122894	0.0265242	0.176476	0.0745943	0.0213041	0.0112293	-0.525256	-0.00113379	0.018694	0.0482874		-0.0456424	0.0203903	0.0214043	-0.14462	-0.0461525	-0.00521728	0.0514755	0.0103253	-0.0133184	0.0138053	0.0580023	0.105844	0.141995	0.0651368	0.0314237	0.0553554	0.0528546		0.0439322	0.016313	0.0220715	-0.00610939	-0.0332396	0.00442759	-0.0157254	-0.0123469	0.0171699	-0.00759661	-0.0126261	0.00274337	0.0200671	-0.00254714
	2	0.0379331	0.166423	0.0350698	0.118333	0.0377276	0.189838	0.119896	0.030051	0.02354	-0.528611	-0.0223831	0.0206555	0.0142364		-0.0424731	0.0257082	0.0160193	-0.14981	-0.0376946	-0.0234451	0.0395476	0.0248406	-0.0422915	0.0183881	0.0641644	0.107387	0.171334	0.0486241	0.0141412	0.0447803	0.066614		0.0273641	0.00807487	0.075473	-0.02674	-0.0212926	0.013193	-0.0100907	-0.00939216	0.0351716	-0.013855	0.00324238	0.0100897	0.00616082	0.00608041
	4	0.0596934	0.175326	0.0316945	0.11778	0.0471578	0.201731	0.194007	0.0420112	0.0424861	-0.519266	-0.00330336	0.021315	0.0396732		-0.0556147	0.0211912	0.0221908	-0.164489	-0.0228912	-0.0607552	0.0217285	0.0139979	-0.0559848	0.0192315	0.0745911	0.140364	0.253682	0.0795098	0.0181282	0.0407448	0.108291		0.0439946	0.0225779	0.162634	-0.04914	-0.0253601	0.0211476	-0.0040731	-0.00884484	0.030204	-0.0148959	0.00579899	0.00643282	0.0137535	-0.0139016
	24	0.0695212	0.145324	0.0314313	0.147093	0.112788	0.298356	0.606885	0.0334086	0.152915	-0.526291	-0.0420072	0.00944477	0.101119		-0.0875127	0.00452583	0.0215719	-0.200991	0.0137586	-0.0871023	0.0187305	0.0498968	-0.0841338	0.0679217	0.0726713	0.300041	0.673676	0.210848	-0.00126002	0.0653545	0.182499		0.0365522	0.0539437	0.665857	-0.0281947	-0.0316761	0.0690251	0.00145102	0.0041279	0.0410826	-0.0106643	0.0206942	0.00325746	0.026923	-0.0262033
	48	0.0777377	0.16701	0.0467598	0.152733	0.162724	0.416941	0.893841	0.059494	0.1869	-0.525533	-0.0487086	-0.0265401	0.111709		-0.0695374	0.0211961	0.0465433	-0.179058	0.094036	-0.090105	0.0284694	0.100334	-0.0670507	0.118741	0.11156	0.454067	1.0489	0.297049	0.0114015	0.0936825	0.262392		0.0357013	0.0871301	0.961962	0.00513203	-0.0433334	0.109904	0.00735734	-0.000827219	0.0715313	-0.0154324	0.0343734	0.00193899	0.0414899	-0.0129641
	72	0.0925726	0.148339	0.039585	0.166287	0.218625	0.516597	1.06613	0.0367589	0.203446	-0.526238	-0.0453162	-0.0246159	0.147679		-0.0792261	0.00453747	0.0904221	-0.193381	0.134793	-0.101912	0.0255444	0.14317	-0.0809853	0.15173	0.126254	0.562738	1.21462	0.389969	0.0134629	0.105428	0.323666		0.0464343	0.126512	1.07828	0.0438465	-0.054076	0.120723	0.00338916	0.00870584	0.0913023	0.00753714	0.0413557	0.00663925	0.0490998	-0.00491133
	96	0.119052	0.168584	0.0583765	0.163323	0.262484	0.62922	1.19353	0.0429166	0.260726	-0.526606	-0.0438594	-0.0301176	0.167761		-0.0651491	0.0222241	0.104434	-0.182504	0.146234	-0.090914	0.0265131	0.140311	-0.0840077	0.179086	0.189905	0.664632	1.3937	0.44334	0.0212921	0.123689	0.36199		0.0459433	0.16803	1.10314	0.092906	-0.0488328	0.158301	0.00860564	0.0140547	0.115632	0.00962693	0.0692664	0.00665442	0.0742241	-0.00717118
BcM60M	1	0.303459	-0.0182281	0.104184	0.196054	0.967519	1.11659	2.12852	0.467887	1.01441	0.0189305	0.248204	-0.0101802	1.48871	-0.0832156	-0.0340201	0.300356	0.591383	-0.0682016	0.977002	0.128248	0.324024	0.0677157	0.0802744	0.763058	0.540122	1.45974	1.89392	1.13718	-0.0111369	1.10387	0.369382	1.28131	0.147415	0.322467	1.79107	0.691261	-0.0403201	1.14683	0.184031	0.0838411	0.154618	0.0231485	0.385187	0.526163	1.901	0.0180486	1.05112
	2	0.558368	-0.0130047	0.174889	0.327691	1.42176	1.44907	2.14952	0.793931	1.28802	0.0343469	0.385006	-0.00531416	1.58479	-0.0927433	-0.0466511	0.556033	0.855944	-0.042573	1.19942	0.130372	0.534287	0.13543	0.13332	1.17611	0.747647	1.95741	1.92702	1.348	0.0145862	1.25788	0.619186	1.50476	0.259591	0.632246	1.9278	0.987106	-0.010674	1.59758	0.317516	0.0925497	0.296658	0.0303615	0.494517	0.68315	1.91727	0.0326916	1.32205
	4	0.830352	-0.0273748	0.272823	0.479499	1.79388	1.58028	2.14066	1.19759	1.41051	0.0444694	0.486293	-0.0087145	1.59188	-0.0935869	-0.0391313	0.804129	0.993015	-0.031063	1.29437	0.12407	0.874564	0.219215	0.251105	1.62549	0.921545	2.14763	1.91639	1.44693	0.0640631	1.30508	0.924159	1.63939	0.418385	1.081	1.99393	1.19322	0.0214148	1.77534	0.504183	0.135099	0.51293	0.0594391	0.634764	0.823981	1.94321	0.0541075	1.55228
	24	1.64437	-0.030163	0.626979	0.947739	2.00064	1.69672	1.99254	2.07635	1.60785	0.0636672	0.658603	-0.0280363	1.61272	-0.0887414	-0.0669723	1.11372	1.16564	0.0335468	1.37655	0.12177	1.37129	0.546045	0.413787	2.12202	1.2403	2.17742	1.83848	1.43533	0.247901	1.31625	1.66132	1.87054	0.991849	1.65355	1.88117	1.39346	0.189529	1.86845	0.882441	0.276824	1.25752	0.0860488	0.976168	1.13366	1.94221	0.13554	1.92739
	48	1.84283	-0.00343063	0.834652	1.14505	1.94986	1.69593	1.97703	2.17049	1.64564	0.0770615	0.716463	-0.0103014	1.6595	-0.0790574	-0.0541331	1.22458	1.20534	0.107103	1.36943	0.12577	1.51511	0.7951	0.488221	2.1421	1.33557	2.16082	1.78334	1.42896	0.402003	1.29541	1.89441	1.88379	1.19138	1.67663	1.83699	1.44827	0.32044	1.84821	1.05581	0.366797	1.41357	0.127498	1.14511	1.25845	1.86649	0.21516	2.03595
	~kcat/Km (min-1 mM-1)	6.5628		5.63829	5.37859	17.675	27.0078	NQ	8.60088	25.8425		9.17712		39.7814			8.46468	17.2236		23.9681		7.5186	2.57174	4.19464	14.5528	14.219	30.9595	NQ	31.8389		68.6346	7.74546	24.2375	4.77172	11.8946	48.9284	18.5168		26.7127	8.0463		5.96303		10.2532	14.5098	NQ		17.9174
	CV%	8.04737		22.2641	13.7538	2.84949	12.0791	NQ	4.39446	13.9825		14.9299		9.53472			19.209	10.4763		9.02019		8.68835	34.2572	38.309	5.05569	17.414	8.43855	NQ	9.92443		4.95784	10.3371	10.4606	13.8739	8.44513	11.7437	7.74886		4.22334	10.828		6.73107		16.9863	14.1872	NQ		10.7129
BcM60B	1	0.0072752	0.018136	-0.0146513	-0.0179939	-0.00373773	-0.000960433	-0.0264014	-0.0031792	-0.0169352	-0.0065437	-0.0363914	0.00212573	-0.02308	-0.0211159	-0.0287939	0.000937041	-0.0182114	-0.000909529	-0.029024	-0.00422782	-0.0368101	-0.005517	-0.0177667	-0.0123636	-0.0127026	-0.0720422	-0.014711	-0.0625161	-0.035759	0.00882419	-0.0224173	-0.0528489	-0.011403	0.0243798	0.001995	-0.126888	-0.0309207	-0.0695939	-0.00581002	-0.00742796	0.0123652	-0.0200265	-0.00111698	-0.0154159	0.00211291	-0.0115443	-0.0721599
	2	-0.00367833	0.00693032	-0.0217853	-0.0139588	-0.0169687	-0.0193916	-0.031526	-0.0136309	-0.0047004	-0.00101415	-0.0397175	0.00810141	-0.0357493	-0.0255336	-0.031196	0.0121315	-0.0170616	-0.0147246	-0.0334734	-0.00956771	-0.0407943	-0.0111109	-0.0138142	0.00631944	-0.00198822	-0.0722759	-0.0135924	-0.0652888	-0.0433217	0.00108414	-0.0244037	-0.0537393	-0.0152023	0.0200709	0.00540956	-0.113853	-0.0219818	-0.0607366	-0.010907	-0.00951546	0.0230336	-0.0278287	0.00448265	-0.0140046	-0.00407979	0.00118319	-0.0659194
	4	-0.0126011	-0.0065169	-0.0245414	-0.0320069	-0.00471405	-0.0264595	-0.0362133	-0.0237581	-0.0259833	0.000211289	-0.0398233	0.00380213	-0.0536674	-0.0125324	-0.0192596	-0.00400374	-0.0107862	0.00049109	-0.0220031	-0.0173961	-0.0363655	-0.00566289	-0.00745446	-0.0124413	-0.00589943	-0.076959	-0.00619647	-0.0627836	-0.0403093	0.00687002	-0.0382546	-0.05838	-0.011799	0.0181159	0.00357688	-0.133779	-0.0286169	-0.0783649	-0.00661284	-0.0179797	0.0162019	-0.020036	-0.00682561	-0.000919282	0.0114775	-0.0143785	-0.0656655
	24	0.00108876	-0.00428745	-0.00805479	-0.0260893	-0.00122949	-0.00603535	-0.0127177	0.000163735	0.0331637	-0.00456427	-0.0343503	0.0215674	-0.0344248	-0.0129817	0.00269556	0.00244913	-0.00896254	0.0280169	-0.0159522	-0.0216567	-0.0344041	-0.00404029	-0.009365	-0.0130408	-0.00189697	-0.0715129	0.00234329	-0.0593212	-0.035428	0.00681999	-0.0304101	-0.0627677	0.00205861	0.00399985	0.0144744	-0.13677	-0.0155354	-0.0748511	-0.0118494	-0.0171952	0.0239546	-0.0245552	-0.0102965	-0.0148479	-0.00124655	-0.0195179	-0.0775608
	48	0.0159413	0.0164583	0.00667539	0.00591522	0.00177964	-0.0208003	0.00410045	0.0180653	0.0578669	0.00589044	-0.00912375	0.0362903	-0.0280273	0.0125666	0.0532261	-0.00312895	0.00640108	0.0441583	-0.0148008	-0.00857464	-0.0190048	0.0191399	0.0120292	0.00809628	0.00857499	-0.0836182	0.000198624	-0.0529564	-0.0357993	0.00236575	-0.0132049	-0.0554192	0.0148356	-6.74059e-06	0.0266141	-0.144186	-0.00850931	-0.0755106	-0.0134805	-0.00587061	0.0179942	-0.0225957	0.00301311	-0.0174939	-0.00140933	-0.0117074	-0.0775994

## Sheet: BcM60K + NanH screen
				All substrates modified with 2,3-sialyl core 1. All substrates treated with BcM60K
				MUC5AC_R1		MUC5AC_R2		MUC5B_R2		MUC7_S1		MUC_16
			Hours		+NanH		+NanH		+NanH		+NanH		+NanH
			0	0.338621	0.42844	0.186076	0.356317	0.0632153	0.0789548	0.249277	0.280732	0.0508536	0.0461759
			1	1.25719	2.30098	0.809297	1.43694	0.12369	0.541003	0.611071	1.25542	0.173853	0.573257
			2	1.85626	2.69774	1.17333	1.4739	0.214273	0.819354	0.981433	1.71964	0.258592	0.69442
			4	2.48279	2.87182	1.37942	1.45441	0.359537	1.08002	1.41177	2.01443	0.376622	0.875022
			24	2.79166	2.95588	1.55211	1.51606	0.628345	1.15523	1.85964	2.18162	0.740932	1.23527
			~kcat/Km (min-1 mM-1)	8.27148	27.7915	10.1756	NQ	2.52728	13.5047	4.75889	15.6733	1.72236	7.07178
			CV%	0.640569	5.39838	6.41073	NQ	17.3885	8.01072	3.94948	10.2358	26.3545	45.6482
